# Supplementary material for: The Adaptive Landscape of Genetic Interaction Network Has No Impact on Yeast Adaptive Evolution
Source: Front Genet. 2021 Mar 18;12:640501. doi: 10.3389/fgene.2021.640501 (PMC8013701; doi:10.3389/fgene.2021.640501)
Supplement: Supplementary file 3 [file Data_Sheet_3.xlsx]

## Sheet: Szamecz et al.
Information about single mutant fitness obtained from Array SMF column
Genotype	Strain ID	Chromosome	Position	Reference	Altered	Change type	Target gene ID	Bio type	Effect	Old AA/new AA	Other genes affected	Query Strain ID	Query allele name	Array Strain ID	Array allele name	Arraytype/Temp	Genetic interaction score (ε)	P-value	Query single mutant fitness (SMF)	Array SMF	Double mutant fitness (DMF)	Double mutant fitness standard deviation	Fitness effect
YBR200W	YBR200W_evolved2	X	348458	C	T	SNP	YJL048C	protein_coding	STOP_GAINED	W/*	NA	YBR200W	BEM1	YJL048C	UBX6	DMA30	0.0046	4.559e-01	0.6143	1.0230	0.6330	0.0308
YBR200W	YBR200W_evolved2	X	489785	A	C	SNP	YJR031C	protein_coding	STOP_GAINED	L/*	NA	YBR200W	BEM1	YJR031C	GEA1	DMA30	0.1058	7.326e-03	0.6143	1.0267	0.7365	0.0337	significant increase
YBR200W	YBR200W_evolved3	XIII	367182	GT	G	DEL	YMR048W	protein_coding	FRAME_SHIFT	-/-	NA	YBR200W	BEM1	YMR048W	CSM3	DMA30	-0.0162	2.480e-01	0.6143	0.9922	0.5933	0.0170
YER083C	YER083C_evolved3	III	163553	G	A	SNP	YCR025C	protein_coding	STOP_GAINED	Q/*	NA	YER083C	GET2	YCR025C		DMA30	0.0667	1.337e-01	0.8575	0.9950	0.9199	0.0513
YGL070C	YGL070C_evolved1	XIII	285586	A	T	SNP	YMR010W	protein_coding	STOP_GAINED	R/*	NA	YGL070C	RPB9	YMR010W		DMA30	0.0002	4.950e-01	0.2180	1.0017	0.2186	0.0166
YGL070C	YGL070C_evolved2	XV	411270	C	A	SNP	YOR043W	protein_coding	STOP_GAINED	S/*	NA	YGL070C	RPB9	YOR043W	WHI2	DMA30	0.0090	3.157e-01	0.2180	0.9848	0.2237	0.0174
YLR448W	YLR448W_evolved3	VII	1055347	G	T	SNP	YGR281W	protein_coding	STOP_GAINED	E/*	NA	YLR448W	RPL6B	YGR281W	YOR1	DMA30	-0.0489	8.974e-02	0.7807	0.9623	0.7024	0.0272
YOL023W	YOL023W_evolved1	XII	149095	T	A	SNP	YLL001W	protein_coding	STOP_GAINED	Y/*	NA	YOL023W	IFM1	YLL001W	DNM1	DMA30	0.0228	3.380e-01	0.5630	0.9742	0.5713	0.0510
YOL023W	YOL023W_evolved3	XIII	830521	A	T	SNP	YMR280C	protein_coding	STOP_GAINED	L/*	NA	YOL023W	IFM1	YMR280C	CAT8	DMA30	0.0496	4.243e-02	0.5630	1.0183	0.6229	0.0200
YOL023W	YOL023W_evolved1	XIV	501538	TA	T	DEL	YNL066W	protein_coding	FRAME_SHIFT	-/-	NA	YOL023W	IFM1	YNL066W	SUN4	DMA30	-0.0295	7.481e-02	0.5630	0.9940	0.5301	0.0138
YOR026W	YOR026W_evolved1	V	388209	TA	T	DEL	YER113C	protein_coding	FRAME_SHIFT	-/-	NA	YOR026W	BUB3	YER113C	TMN3	DMA30	-0.0345	4.199e-02	0.6950	0.9940	0.6563	0.0145
Examples of pairs not represented in the fitness landscape of genetic interaction network
YER016W	YER016W_evolved1	II	103111	C	A	SNP	YBL063W	protein_coding	STOP_GAINED	S/*	NA	YER016W	BIM1	YBL063W	KIP1	DMA30	0.0869	1.188e-01	NaN	1.0228	1.1097	0.0529
YER016W	YER016W_evolved3	II	102682	T	A	SNP	YBL063W	protein_coding	STOP_GAINED	L/*	NA	YER016W	BIM1	YBL063W	KIP1	DMA30	0.0869	1.188e-01	NaN	1.0228	1.1097	0.0529
YER016W	YER016W_evolved1	VI	69561	G	A	SNP	YFL033C	protein_coding	STOP_GAINED	R/*	NA	YER016W	BIM1	YFL033C	RIM15	DMA30	0.0320	3.614e-01	NaN	0.9590	0.9910	0.0893
Information about single mutant fitness obtained from Query SMF column
Genotype	Strain ID	Chromosome	Position	Reference	Altered	Change type	Target gene ID	Bio type	Effect	Old AA/new AA	Other genes affected	Query Strain ID	Query allele name	Array Strain ID	Array allele name	Arraytype/Temp	Genetic interaction score (ε)	P-value	Query single mutant fitness (SMF)	Array SMF	Double mutant fitness (DMF)	Double mutant fitness standard deviation
YLR448W	YLR448W_evolved3	V	22743	G	T	SNP	YEL069C	protein_coding	STOP_GAINED	Y/*	NA	YEL069C	HXT13	YLR448W	RPL6B	DMA26	0.0345	1.372e-01	NaN	0.7807	0.8152	0.0206

## Sheet: Echenique et al.
Information about single mutant fitness obtained from Array SMF column
Founder	Population	ORF	Gene	Mutation	Query Strain ID	Query allele name	Array Strain ID	Array allele name	Arraytype/Temp	Genetic interaction score (ε)	P-value	Query single mutant fitness (SMF)	Array SMF	Double mutant fitness (DMF)	Double mutant fitness standard deviation	Fitness effect
ADE2	710	YMR300C	ADE4	(347/1533_nt)	YOR128C	ADE2	YMR300C	ADE4	DMA30	0.0046	4.494E-01	0.9800	1.0368	1.0206	0.0259
ADE2	714	YGR061C	ADE6	R1064*	YOR128C	ADE2	YGR061C	ADE6	DMA30	0.0323	2.962E-01	0.9800	1.0137	1.0257	0.0594
ADE2	713	YOR360C	PDE2	(1063/1581_nt)	YOR128C	ADE2	YOR360C	PDE2	DMA30	-0.0083	3.482E-01	0.9800	0.8777	0.8519	0.0135	significant decrease
CHL4	355	YBR150C	TBS1	(2855-2857/3285_nt)	YDR254W	CHL4	YBR150C	TBS1	DMA30	0.0223	3.797E-01	1.0055	0.9840	1.0117	0.0789
COX6	145	YGR086C	PIL1	Q328*	YHR051W	COX6	YGR086C	PIL1	DMA26	-0.0021	4.684E-01	0.6985	0.9902	0.6896	0.0157
COX6	152	YAR042W	SWH1	(1387-1389/3567_nt)	YHR051W	COX6	YAR042W	SWH1	DMA26	-0.0141	4.360E-01	0.6985	1.0230	0.7004	0.0906
CTF19	381	YGL094C	PAN2	G883*	YPL018W	CTF19	YGL094C	PAN2	DMA30	-0.0172	3.798E-01	1.0000	1.0370	1.0198	0.0507
HXK2	3	YPL121C	MEI5	(542/669_nt)	YGL253W	HXK2	YPL121C	MEI5	DMA30	0.0299	2.973E-01	0.8722	0.9900	0.8934	0.0515
IML3	399	YOR360C	PDE2	Q483*	YBR107C	IML3	YOR360C	PDE2	DMA30	0.0171	2.927E-01	0.9985	0.8777	0.8935	0.0220	significant decrease
KTI12	204	YBR245C	ISW1	(143/3390_nt)	YKL110C	KTI12	YBR245C	ISW1	DMA30	-0.0163	2.195E-01	0.8380	1.0323	0.8487	0.0137
VPS29	325	YJL020C	BBC1	(341-361/3474_nt)	YHR012W	VPS29	YJL020C	BBC1	DMA30	-0.0225	2.921E-01	0.7705	0.9905	0.7407	0.0365
VPS29	325	YCL032W	STE50	Q184*	YHR012W	VPS29	YCL032W	STE50	DMA30	0.0758	7.474E-02	0.7705	0.7280	0.6367	0.0411	significant decrease
Information about single mutant fitness obtained from Query SMF column
Founder	Population	ORF	Gene	Mutation	Query Strain ID	Query allele name	Array Strain ID	Array allele name	Arraytype/Temp	Genetic interaction score (ε)	P-value	Query single mutant fitness (SMF)	Array SMF	Double mutant fitness	Double mutant fitness standard deviation
VPS29	319	YKL204W	EAP1	(236/1899_nt)	YKL204W	EAP1	YHR012W	VPS29	DMA30	-0.0658	1.318e-01	0.6290	0.7705	0.4188	0.0653	significant decrease
ADE2	712	YEL040W	UTR2	(1203-1205/1404_nt)	YEL040W	UTR2	YOR128C	ADE2	DMA30	-0.0212	3.589e-01	NaN	0.9800	0.9588	0.0402
